# Supplementary material for: Cytomegalovirus Infection Impairs the Mobilization of Tissue-Resident Innate Lymphoid Cells into the Peripheral Blood Compartment in Response to Acute Exercise
Source: Viruses. 2021 Aug 3;13(8):1535. doi: 10.3390/v13081535 (PMC8402764; doi:10.3390/v13081535)
Supplement: Supplementary file 1 [file viruses-13-01535-s001.zip]

Archive with 1 entries (1 files):
- viruses-1302597-supplementary.pdf
